# Supplementary material for: Fetal Huanjiang mini-pigs exhibit differences in nutrient composition according to body weight and gestational period
Source: PLoS One. 2018 Jul 13;13(7):e0199939. doi: 10.1371/journal.pone.0199939 (PMC6044520; doi:10.1371/journal.pone.0199939)
Supplement: S1 Dataset — (XLSX) [file pone.0199939.s001.xlsx]

## Sheet: Sheet1
Uterus weight (kg)	Fetus number	Litter weight (g)	Average individual fetal weight (g)	GP
1.806	8	154	19.25	45 d
1.672	6	118	19.6667	45 d
1.81	5	98	19.6	45 d
2.412	9	182	20.2222	45 d
1.512	5	116	23.2	45 d
2.684	8	188	23.5	45 d
1.094	6	70.13	11.6883	45 d
3.936	10	676.12	67.612	45 d
3.714	7	1014.31	144.901	75 d
5.714	7	1274.26	182.037	75 d
3.904	7	1402	200.286	75 d
5.07	8	1438.35	179.794	75 d
4.704	8	1464.15	183.019	75 d
2.668	5	901.63	180.326	75 d
6.748	10	2181.86	218.186	75 d
5.264	11	1966.25	178.75	75 d
	8	4857.13	607.141	110 d
6.924	9	4237.82	470.869	110 d
8.336	10	5341.28	534.128	110 d
5.298	7	2870.19	410.027	110 d
4.28	5	2554.3	510.86	110 d
7.546	10	4478.79	447.879	110 d
3.808	3	2139.28	713.093	110 d
5.454	8	2915.06	364.382	110 d
