# Supplementary material for: Fetal Huanjiang mini-pigs exhibit differences in nutrient composition according to body weight and gestational period
Source: PLoS One. 2018 Jul 13;13(7):e0199939. doi: 10.1371/journal.pone.0199939 (PMC6044520; doi:10.1371/journal.pone.0199939)
Supplement: S2 Dataset — (XLSX) [file pone.0199939.s002.xlsx]

## Sheet: Sheet1
Body weight gain (kg)	Carcass weight (kg)	Muscle percentage	Fat percentage	Skeletal percentage	Liver ratio (g/kg)	Lung ratio (g/kg)	Stomach ratio (g/kg)	GP
17.7	26.2	13.2886	6.71141	5.7047	21.0291	6.39821	12.2148	45 d
18.9	27.5	11.411	8.44581	5.43967	22.6176	10.3067	12.9243	45 d
13.6	32.5	12.5355	9.2654	5.45024	22.4171	7.20379	12.5592	45 d
23.9	39.8	11.9032	10.1935	5.80645	20.0645	6.09677	11.5161	45 d
18.7	29.8	12.9167	7.47917	5.41667	23.4583	7.875	13.75	45 d
24.8	41.2	12.1475	8.81967	4.45902	20.7213	5.96721	11.0492	45 d
22.75	40.8	16.2802	7.37743	4.85603	17.463	5.57198	10.0856	45 d
28.5	43.2	15.672	7.28258	4.78477	17.5403	7.29136	10.366	45 d
27	37.8	13.4667	7.82222	3.52137	17.8803	4.47863	9.33333	75 d
25	32	14.2335	7.40467	3.62257	16.965	4.16342	11.5953	75 d
28.72	38.8	13.5302	9.89864	3.1877	19.5037	5.45264	9.01783	75 d
29.15	37	13.1571	10.0258	3.34077	19.2275	5.21888	11.6738	75 d
28.2	36.3	13.845	9.54595	3.41261	19.4595	7.42342	10.8108	75 d
26.7	36.4	15.9307	6.05839	4.37226	14.854	6.24088	11.0219	75 d
30.75	42.8	11.3395	8.67758	4.0968	13.9502	5.01068	7.54448	75 d
31.85	40.7	12.3931	7.1838	3.95499	13.8035	6.72168	11.0428	75 d
								110 d
42.6	52.5	12.7406	10.2013	4.02839	13.9613	5.23871	9.65161	110 d
32.05	44.2	10.6348	11.3858	4.01591	15.529	5.91885	9.80111	110 d
40.8	52.6	12.4387	11.2721	3.24755	12.8922	4.80392	9.2402	110 d
41.35	45.2	12.3495	9.84549	3.89603	15.509	6.12274	10.2238	110 d
45.55	48.9	11.7192	8.68311	3.77736	13.4092	4.68058	8.52625	110 d
52.05	46.6	11.1147	8.88777	3.40313	13.4671	3.76176	7.69906	110 d
36.3	33.2	11.9363	7.80177	3.79823	15.4336	6.51327	9.9823	110 d
