# Supplementary material for: Fetal Huanjiang mini-pigs exhibit differences in nutrient composition according to body weight and gestational period
Source: PLoS One. 2018 Jul 13;13(7):e0199939. doi: 10.1371/journal.pone.0199939 (PMC6044520; doi:10.1371/journal.pone.0199939)
Supplement: S3 Dataset — (XLS) [file pone.0199939.s003.xls]

## Sheet: Sheet1
Body weight	Dry matter	Crude protein	Crude fat	GP	BW
22	10.5415	14.281	3.55366	45 d	HBW
20	9.97	14.186	1.85624	45 d	HBW
20	9.65966	13.966	2.99234	45 d	HBW
22	9.4922	14.3975	2.99234	45 d	HBW
26	9.68042	14.3112	1.48515	45 d	HBW
26	9.97	14.281	2.99234	45 d	HBW
15.15	9.6892	14.5372	2.99234	45 d	HBW
21.5929	10.7803	14.2882	5.07433	45 d	HBW
164.49	12.979	12.146	8.93788	75 d	HBW
202.15	11.4816	12.9425	6.12286	75 d	HBW
232.09	11.599	13.3732	7.54902	75 d	HBW
204.3	13.3881	11.3431	7.54902	75 d	HBW
196.06	14.327	12.5497	7.54902	75 d	HBW
235.9	12.6034	12.5497	7.54902	75 d	HBW
239.32	12.6034	12.4442	7.89527	75 d	HBW
201.78	11.8458	13.0495	7.24009	75 d	HBW
666.26	19.7548	13.24	5.90087	110 d	HBW
591.54	19.0918	12.2198	6.04563	110 d	HBW
604.91	18.5161	12.2073	7.39796	110 d	HBW
446.9	19.7023	11.6444	6.04563	110 d	HBW
585.7	19.3453	11.7673	7.54792	110 d	HBW
500.86	18.9005	11.3434	4.22563	110 d	HBW
732.92	19.2185	11.9257	6.04563	110 d	HBW
471.16	19.2185	11.0575	5.15578	110 d	HBW
20	9.78841	14.148	7.56232	45 d	MBW
18	9.41835	13.6674	1.43737	45 d	MBW
20	9.82484	14.2081	4.20991	45 d	MBW
20	10.0707	14.148	4.20991	45 d	MBW
24	9.44215	14.5843	2.14922	45 d	MBW
24	9.96964	13.9118	4.20991	45 d	MBW
12.24	10.0048	14.2546	5.69072	45 d	MBW
19.7486	9.78841	14.2615	4.20991	45 d	MBW
152.53	11.9146	13.5167	3.10794	75 d	MBW
181.05	11.5086	13.8193	2.78924	75 d	MBW
198.05	11.5084	13.4778	3.10794	75 d	MBW
180	12.3896	13.8591	1.76609	75 d	MBW
181.64	11.5875	13.5726	3.10794	75 d	MBW
172.62	12.3249	12.1842	3.10794	75 d	MBW
209.22	12.0667	12.9362	3.0105	75 d	MBW
186.67	12.0068	12.9159	4.86594	75 d	MBW
627.04	19.2717	12.5815	7.2332	110 d	MBW
486.5	18.8297	12.4926	6.69145	110 d	MBW
523.76	19.465	12.0838	5.25703	110 d	MBW
413.44	19.1788	12.4054	5.31378	110 d	MBW
522.06	19.8604	12.4054	5.31378	110 d	MBW
448.62	18.9269	12.462	2.75739	110 d	MBW
717.5	19.3695	12.8169	5.31378	110 d	MBW
365.08	19.2717	11.9957	4.62981	110 d	MBW
18	9.77741	13.722	2.63522	45 d	LBW
14	9.8232	13.722	2.63522	45 d	LBW
18	9.98294	13.722	1.48402	45 d	LBW
14	9.16403	13.4307	2.63522	45 d	LBW
22	10.3588	14.5338	3.69042	45 d	LBW
22	9.51269	13.8287	2.63522	45 d	LBW
7.75	9.82286	13.7632	2.73122	45 d	LBW
16.5357	9.77741	13.0538	2.63522	45 d	LBW
107.18	11.7384	12.9963	2.44241	75 d	LBW
167.89	12.2746	14.1321	3.33329	75 d	LBW
148.69	12.4095	12.5857	3.33329	75 d	LBW
158.04	12.0945	12.3534	2.90028	75 d	LBW
170.97	12.2634	13.7333	3.49137	75 d	LBW
122.12	12.2746	11.5672	3.33329	75 d	LBW
196.08	13.175	12.9963	5.66948	75 d	LBW
146.69	11.9668	13.6061	2.1629	75 d	LBW
521.76	19.43	12.2697	2.81381	110 d	LBW
365.1	18.586	12.5126	2.63831	110 d	LBW
409.16	18.7795	12.2948	3.56861	110 d	LBW
342.82	18.8293	12.295	2.92546	110 d	LBW
453.08	18.8377	12.2697	1.90365	110 d	LBW
389.1	17.8886	11.7999	2.94985	110 d	LBW
688.86	18.7252	12.6684	3.67849	110 d	LBW
247.82	18.7252	12.0473	2.92546	110 d	LBW
