# Supplementary material for: Fetal Huanjiang mini-pigs exhibit differences in nutrient composition according to body weight and gestational period
Source: PLoS One. 2018 Jul 13;13(7):e0199939. doi: 10.1371/journal.pone.0199939 (PMC6044520; doi:10.1371/journal.pone.0199939)
Supplement: S4 Dataset — (XLS) [file pone.0199939.s004.xls]

## Sheet: Sheet1
Asp (g/100g)	Thr	Ser	Glu	Gly	Ala	Cys	Val	Met	Ile	Leu	Tyr	Phe	Lys	His	Arg	Pro	TAA	EAA	EAA/TAA	NEAA	GP	BW
3.88379	1.94801	2.14543	7.50079	3.37429	2.60372	0.56282	2.26527	0.510537	1.6071	3.82341	0.476261	2.02975	3.53649	1.38225	2.60824	2.24441	42.5026	19.711	0.448381	22.7915	45 d	HBW
3.90943	1.9913	2.16864	7.80904	3.81997	2.69495	0.618136	2.15718	0.984698	1.5815	3.57136	0.552804	1.80849	3.44537	1.28649	2.74833	2.67558	43.8233	19.5747	0.446674	24.2486	45 d	HBW
3.70586	1.88261	2.08853	7.70032	3.44926	2.57918	0.704187	2.14368	0.576573	1.55263	3.59364	0.532226	1.82279	3.34181	1.29771	2.61917	2.39047	41.9807	18.8306	0.448555	23.15	45 d	HBW
3.63005	1.83302	2.02767	7.48765	3.58114	2.53426	0.588139	2.02347	0.857854	1.45317	3.39503	0.500524	1.6874	3.17685	1.22316	2.52502	2.49618	41.0206	18.175	0.443069	22.8456	45 d	HBW
3.72307	1.88337	2.04199	7.75006	3.20435	2.51931	0.600296	2.1061	0.878373	1.56162	3.46585	0.499336	1.7118	3.32191	1.23164	2.50021	2.22922	41.2285	18.6609	0.452621	22.5676	45 d	HBW
3.7528	1.85628	2.06187	7.38448	3.19488	2.48963	0.633208	2.13752	0.577549	1.54699	3.56365	0.408792	1.81733	3.37664	1.27734	2.42806	2.27393	40.781	18.5814	0.455638	23.3009	45 d	HBW
4.29136	2.11084	2.36548	8.46397	3.40748	2.72658	0.757595	2.28198	1.01	1.73016	3.97117	0.49499	1.957	3.7091	1.4142	2.7967	2.63433	41.9775	18.8339	0.443729	23.3009	45 d	HBW
3.81014	1.90308	2.06901	7.46629	3.76901	2.65383	0.323077	1.94596	0.886803	1.52505	3.27529	0.49499	1.62946	3.25732	1.24756	2.6333	2.77599	42.5057	18.3038	0.448381	24.2019	45 d	HBW
3.48782	1.65606	1.82436	5.85684	4.05398	2.51491	0.633777	1.8082	0.984859	1.39797	3.16374	0.833386	1.53232	3.10832	1.11515	2.61955	2.94416	39.5354	17.3862	0.439762	22.1492	75 d	HBW
3.75018	1.83843	1.95163	6.87607	3.7783	2.57682	0.26642	1.86966	0.985444	1.45193	3.06659	1.25897	1.61064	3.16629	1.11305	2.60616	2.67806	40.8447	17.7082	0.43355	23.1365	75 d	HBW
3.43975	1.68304	1.85321	6.49113	3.63474	2.36132	0.196852	1.67896	0.857592	1.31561	2.83768	1.11264	1.43683	2.91783	1.04162	2.46528	2.55696	37.881	16.2344	0.428564	21.6466	75 d	HBW
3.6022	1.76632	1.93373	6.71802	3.82974	2.52159	0.188185	1.91508	0.689574	1.38411	3.06855	0.735413	1.55021	3.10637	1.19374	2.60244	2.73622	39.5415	17.2764	0.436918	22.2651	75 d	HBW
3.22597	1.57503	1.72424	5.98488	3.39447	2.23724	0.220893	1.69146	0.577922	1.27346	2.76927	0.966961	1.43114	2.79142	1.01933	2.30269	2.37724	35.5636	16.6977	0.433919	20.1319	75 d	HBW
3.89131	1.8855	2.06687	7.26085	4.21923	2.72511	0.218248	2.04366	0.769831	1.52559	3.34527	1.19449	1.67034	3.36621	1.22809	2.82518	2.90194	38.3437	16.6977	0.432561	21.6955	75 d	HBW
3.15274	1.44979	1.60803	5.2737	4.05985	2.38791	0.506423	1.67644	0.819192	1.29019	2.86933	0.390434	1.38747	2.78256	0.971806	2.48168	2.73788	38.3437	15.7285	0.433895	21.6955	75 d	HBW
3.08509	1.43084	1.55324	5.09068	4.03129	2.51744	0.66068	1.6667	0.833662	1.31284	2.86432	0.934486	1.41028	2.75824	1.14733	2.42813	2.97056	36.6958	15.8523	0.431993	20.8435	75 d	HBW
3.25677	1.48374	1.73864	5.49872	5.02452	2.88115	0.377976	1.67331	0.758581	1.23856	2.80924	0.857838	1.40432	2.75814	1.14373	2.89452	0.0183143	41.6424	16.1641	0.416368	23.801	110 d	HBW
3.63275	1.6264	1.91872	6.04861	5.7641	2.9869	0.30252	1.82146	0.705362	1.37352	3.00274	0.959218	1.55849	3.10989	1.18904	3.16355	3.72188	42.8851	17.5505	0.409243	25.3347	110 d	HBW
3.80068	1.70184	2.06712	6.34761	5.77474	3.5415	1.05436	2.5032	1.10206	1.46431	3.03472	0.907202	1.64446	3.18006	1.16483	3.42874	3.68561	41.6424	17.3582	0.414288	23.801	110 d	HBW
3.54572	1.55011	1.81686	5.84985	5.01846	2.80903	0.381345	1.91677	0.500561	1.39733	2.86813	0.758546	1.5795	3	1.09138	3.15724	3.27551	40.5163	17.061	0.42109	23.4553	110 d	HBW
3.39622	1.50579	1.74193	5.60607	4.96365	3.07602	0.703566	2.12941	0.869983	1.29061	2.67587	0.725335	1.43818	2.88572	1.04781	2.88685	3.15463	40.0976	16.7302	0.417237	23.3674	110 d	HBW
3.84287	1.80887	2.17647	5.84152	5.76167	3.2665	0.762157	2.1994	0.938161	1.38624	2.914	0.878702	1.5384	3.06668	1.20219	3.52336	3.2932	45.882	18.5773	0.416368	23.801	110 d	HBW
3.76057	1.74099	2.07143	5.84152	5.18021	3.01535	0.532158	2.088	0.812756	1.3717	2.93287	0.875244	1.5361	3.09784	1.18936	3.29632	3.006	43.6045	18.0659	0.414314	25.5386	110 d	HBW
3.26728	1.591	1.73993	5.69829	4.17264	2.45155	0.523984	1.75997	0.604649	1.1695	2.49914	0.808063	1.24352	2.88241	1.10367	2.70594	2.64703	36.8686	17.3582	0.422034	21.3088	110 d	HBW
3.98702	2.01233	2.17553	7.5551	3.16144	2.61854	0.6015	2.28689	0.853465	1.60445	3.90159	0.519452	2.01634	3.66315	1.43128	2.62373	2.21834	43.2301	20.3932	0.471736	22.8369	45 d	MBW
3.62186	1.82794	1.97635	7.20157	3.40816	2.49298	0.566351	2.03446	0.877624	1.48067	3.33045	0.538908	1.64325	3.12152	1.17466	2.54207	2.36764	43.8447	19.6756	0.448501	24.0928	45 d	MBW
3.98067	2.01284	2.64858	8.25544	3.76833	2.70514	0.640379	2.23956	1.00622	1.62453	3.75337	0.550064	1.85114	3.51926	1.34279	2.78135	2.66008	43.3269	18.1182	0.449482	25.2087	45 d	MBW
4.24039	2.11065	2.32507	8.50501	3.99104	2.94559	0.810415	2.35567	1.00023	1.65203	3.97434	0.541895	1.97207	3.6395	1.41587	2.80757	2.80313	43.8447	20.9279	0.44442	24.0928	45 d	MBW
3.80845	1.9262	2.12324	7.9161	3.69937	2.67024	0.613163	2.14748	0.672407	1.58643	3.61568	0.493244	1.83118	3.44303	1.27891	2.57954	2.5584	42.9631	19.0809	0.444122	23.8822	45 d	MBW
4.30812	2.12058	2.31793	8.20231	3.26955	2.69067	0.751288	2.39851	0.997073	1.72919	4.08462	0.567665	2.11452	3.78872	1.48581	2.66658	2.58878	44.6132	19.6756	0.449482	23.2276	45 d	MBW
4.2485	2.18475	2.36557	8.92442	3.52989	2.81049	0.414375	2.25495	1.21015	1.71487	3.81194	0.519724	1.91127	3.71723	1.66957	2.71733	2.76779	46.7728	21.1921	0.453085	25.5808	45 d	MBW
3.81078	1.90739	2.05828	7.65411	3.82703	2.60731	0.306472	1.95212	0.843082	1.50374	3.26921	0.810367	1.65525	3.28516	1.2267	2.69892	2.74608	42.162	18.3416	0.435026	23.8204	45 d	MBW
3.81716	1.82621	2.02857	7.23825	3.97717	2.62298	0.208405	1.92827	0.894497	1.50032	3.2174	1.28893	1.61924	3.24979	1.15694	2.7839	2.81357	42.1716	18.1766	0.431014	23.995	75 d	MBW
3.9767	1.93603	2.12723	7.59468	4.13229	2.73875	0.219829	2.02843	0.783647	1.55113	3.36859	1.18881	1.70438	3.44034	1.20729	2.86545	2.92574	43.7893	18.8853	0.431276	24.904	75 d	MBW
3.68053	1.77	1.94273	6.71729	3.99305	2.63969	0.296598	1.89165	0.902422	1.4596	3.17158	1.04366	1.58696	3.20182	1.18407	2.70462	2.85732	41.5779	18.1274	0.432178	23.5925	75 d	MBW
3.72724	1.84681	2.01627	7.01568	4.17141	2.66994	0.261719	1.86979	0.927136	1.42466	3.10925	1.20636	1.58831	3.18234	1.12598	2.73304	2.86632	41.7422	17.8073	0.426601	23.9349	75 d	MBW
3.8188	1.84603	2.00637	7.15227	4.08181	2.65603	0.253184	1.9371	0.904384	1.50148	3.23768	1.22734	1.64413	3.28984	1.17623	2.82206	2.89598	42.4507	18.3589	0.432476	24.0918	75 d	MBW
3.89605	1.84276	2.05043	7.17907	3.81323	2.57461	0.24566	1.97722	0.870213	1.53891	3.24279	1.16926	1.62175	3.36669	1.12712	2.75196	2.58827	41.856	18.3394	0.438155	23.5166	75 d	MBW
3.19054	1.51806	1.66468	5.29732	3.81583	2.57252	0.247566	1.71967	0.985964	1.30162	2.92839	0.899658	1.41076	2.85666	1.22269	2.40109	3.05401	37.4577	18.1274	0.436356	21.1128	75 d	MBW
3.33723	1.57413	1.70558	5.54378	3.95962	2.64298	0.247566	1.78106	0.951115	1.39908	3.09697	0.325243	1.52016	3.02711	1.27221	2.57485	2.85732	41.5779	17.1967	0.43258	23.5925	75 d	MBW
3.42135	1.52795	1.82979	5.67737	5.48033	2.85171	0.212057	1.75968	0.662337	1.32954	2.85395	1.00288	1.45237	2.84162	1.00525	3.07142	3.54129	40.5209	16.5041	0.407299	24.0168	110 d	MBW
3.48432	1.56189	1.81065	5.83612	4.90917	2.73948	0.293622	1.7642	0.688448	1.33019	2.8131	0.884048	1.50966	2.96693	1.15143	3.01533	3.2517	40.0103	16.8012	0.419922	24.1559	110 d	MBW
3.54544	1.55043	1.92692	5.87373	5.08694	2.85245	0.351668	1.82474	0.571887	1.3517	2.97202	0.940314	1.53627	2.96646	1.20905	2.93503	3.22941	40.7245	16.9176	0.415416	23.8069	110 d	MBW
3.45234	1.48969	1.79851	5.75902	5.44605	3.02814	0.445265	1.91401	0.641763	1.26983	2.66543	0.721391	1.47483	2.83474	1.00752	3.11394	3.46138	40.5239	16.4118	0.40499	24.1121	110 d	MBW
4.04606	1.85343	2.06273	6.4816	4.80819	3.41528	0.926778	2.53633	1.25648	1.61358	3.2982	0.98397	1.72979	3.52394	1.2916	3.58316	2.88211	40.5114	16.7551	0.412688	25.6067	110 d	MBW
3.4846	1.67085	1.95192	6.68781	4.63742	2.8595	0.576241	2.00966	0.865066	1.2862	2.6933	0.816802	1.43646	2.8425	1.14347	3.0352	2.71344	40.7104	16.9827	0.417159	23.7277	110 d	MBW
3.40484	1.5499	1.72359	5.59057	5.0681	3.28407	0.551507	2.33163	0.95747	1.25702	2.5803	0.702405	1.35013	2.94071	1.04359	2.90252	3.34005	40.5784	16.9133	0.416805	23.6651	110 d	MBW
3.91804	1.807	2.10139	6.8929	5.52089	3.06991	0.533372	2.02806	0.734058	1.40681	2.995	0.921028	1.51382	3.24758	1.19863	3.24332	3.49735	40.5114	16.7551	0.407229	24.1559	110 d	MBW
3.03786	1.50585	1.65685	8.14153	3.61501	2.72716	0.544644	2.21399	0.956281	1.66887	3.73488	0.479075	1.84443	3.59138	1.08179	2.02392	2.62695	44.4977	19.6132	0.445887	24.8845	45 d	LBW
4.05765	2.05944	2.24658	8.26459	3.6135	2.7149	0.641971	2.25961	0.795598	1.66683	3.80907	0.463132	1.91783	3.63979	1.40061	2.79304	2.49649	44.8406	20.3418	0.453647	24.4988	45 d	LBW
3.81374	1.98499	2.50918	7.84843	3.59364	2.61105	0.606041	2.16862	0.872654	1.54487	3.584	0.520133	1.80677	3.39543	1.29357	2.64352	2.57154	41.3832	17.3094	0.445887	24.0737	45 d	LBW
3.94623	2.00392	2.2109	7.81584	3.68769	2.69205	0.690505	2.16833	0.948921	1.69434	3.66409	1.55612	1.86138	3.50629	1.29741	2.69614	2.61075	45.0509	19.8408	0.440409	25.2101	45 d	LBW
4.2642	2.15439	2.33663	8.54194	3.49474	2.75022	0.786612	2.35741	0.985886	1.74902	3.99169	0.546138	1.95577	3.81935	1.41974	2.77149	2.44706	46.3723	21.2048	0.457272	25.1675	45 d	LBW
4.20312	2.03009	2.25204	8.26173	3.69605	2.77907	0.667329	2.227	1.11794	1.64161	3.75218	1.5639	1.88408	3.62168	1.33766	2.74118	2.80264	46.5793	20.3534	0.436963	26.2259	45 d	LBW
4.38293	2.2219	2.38649	8.9007	3.53487	2.95187	0.506692	2.38608	0.956281	1.78017	3.96227	1.26485	1.84443	3.83169	1.66633	2.75201	2.66997	44.4977	19.6132	0.451364	24.8845	45 d	LBW
3.82018	1.91935	2.10273	7.35748	3.68458	2.59098	0.734937	1.93087	1.01669	1.60524	3.38083	1.04974	1.64073	3.32541	1.12589	2.68402	2.7902	42.7598	18.629	0.435666	24.1308	45 d	LBW
3.96917	1.93843	2.11487	7.44281	4.0581	2.7172	0.295105	2.0696	0.684808	1.61163	3.36019	1.24671	1.77482	3.49152	1.28198	2.92313	2.85473	43.8348	19.1361	0.436551	24.6987	75 d	LBW
3.58725	1.99997	2.17857	7.71109	4.29373	2.80157	0.217053	1.8856	0.807645	1.60601	3.44333	1.25131	1.76632	3.52508	1.27783	2.99062	3.0219	40.8505	17.7656	0.432769	23.0849	75 d	LBW
3.8058	1.84603	2.04071	7.15099	4.15355	2.66752	0.239122	1.99372	0.70459	1.52165	3.25851	1.12157	1.6426	3.25843	1.18392	2.76553	2.87589	42.2301	18.175	0.430379	24.0552	75 d	LBW
3.74712	1.84414	1.9869	6.99502	3.95593	2.61213	0.254558	1.88504	0.935374	1.48332	3.11797	1.24792	1.58396	3.21071	1.14335	2.76321	2.77081	41.5375	17.9671	0.432551	23.5704	75 d	LBW
3.80769	1.86228	2.01371	7.18945	4.13344	2.6389	0.247486	1.92789	0.812236	1.50026	3.22051	1.14867	1.66848	3.33868	1.18914	2.78615	2.85005	42.335	18.3056	0.432399	24.0294	75 d	LBW
3.32059	1.60957	1.76339	5.95169	3.48999	2.26474	0.643377	1.8856	0.941113	1.26297	2.85145	0.898669	1.39774	2.79787	0.995894	2.31924	2.50945	40.8505	17.7656	0.432136	23.0849	75 d	LBW
3.23149	1.54142	1.62433	7.07351	3.92925	2.67	0.671393	1.73704	0.994729	1.29943	2.96851	1.17345	1.42885	2.89787	1.19445	2.48564	3.06726	37.5029	16.5479	0.43341	20.955	75 d	LBW
3.22889	1.48738	1.6532	7.07351	3.69379	2.49471	0.556355	1.70029	0.943908	1.29486	2.90645	1.29933	1.44399	2.88501	1.16996	2.62975	2.88547	37.6624	16.4616	0.437083	21.2008	75 d	LBW
3.35322	1.56351	1.83303	6.35741	4.93341	2.61574	0.638642	2.14247	0.658483	1.25752	2.7489	0.655319	1.34868	3.05853	1.07022	2.99931	3.0511	41.791	17.4878	0.403086	23.0539	110 d	LBW
3.71964	1.79825	2.12285	6.17545	5.01952	3.29164	0.831153	2.29302	1.02371	1.40143	2.93527	0.808716	1.5499	3.08819	1.21622	2.99253	3.1894	41.791	18.2985	0.411755	23.9194	110 d	LBW
3.24011	1.44044	1.70019	6.17545	4.91333	2.65093	0.638642	2.14247	0.841319	1.27916	2.66245	0.862526	1.42985	3.05853	1.09636	2.86141	3.15427	41.791	15.6237	0.412586	23.9194	110 d	LBW
3.5339	1.58951	1.81352	5.87689	5.09131	3.12235	0.678485	2.19991	0.869866	1.38635	2.82379	0.865972	1.49144	3.05052	1.08491	3.08871	3.28115	41.8486	17.585	0.420206	24.2636	110 d	LBW
3.58783	1.76912	1.94093	6.4742	4.27462	2.79038	0.604466	2.10649	0.920839	1.34477	2.84568	0.840445	1.49851	3.08236	1.1928	2.99931	3.24426	41.0734	18.212	0.411768	22.8614	110 d	LBW
3.56515	1.75838	1.92594	6.4682	4.2553	3.06749	0.638642	2.14247	1.03055	1.3794	2.76832	0.707572	1.45879	3.02702	1.17681	2.83635	3.24426	41.3805	17.8629	0.411768	23.5176	110 d	LBW
3.64798	1.61799	1.87922	5.96286	4.78698	3.49119	0.478179	2.33585	0.841319	1.31234	2.70574	0.766713	1.44787	3.04456	1.06083	3.19433	3.24426	43.5203	17.8919	0.411117	25.6284	110 d	LBW
3.67858	1.7023	1.94841	5.91312	5.02137	2.70322	0.600927	1.7771	0.544471	1.35767	2.81094	0.780719	1.42232	3.05853	1.13133	3.02257	3.5454	41.1324	16.9406	0.411856	24.1918	110 d	LBW
