# Supplementary material for: Fetal Huanjiang mini-pigs exhibit differences in nutrient composition according to body weight and gestational period
Source: PLoS One. 2018 Jul 13;13(7):e0199939. doi: 10.1371/journal.pone.0199939 (PMC6044520; doi:10.1371/journal.pone.0199939)
Supplement: S5 Dataset — (XLS) [file pone.0199939.s005.xls]

## Sheet: Sheet1
C14:0 %	C16:0	C16:1	C17:0	C18:0	C18:1N9T	C18:1N9C	C18:2N6C	C20:0	C18:3N6	C20:1	C18:3N3	C20:3N6	C20:4N6	C22:6N3	SFA	UFA	MUFA	PUFA	PUFA/SFA	n-3PUFA	n-6PUFA	n-3PUFA/n-6PUFA	GP	BW
1.89265	27.8509	3.74431	3.97964	18.377	0.251596	17.4066	3.07352	0.114257	0.162428	0.44665	0.251129	0.675111	17.031	4.4396	51.5225	48.4775	21.9623	25.1681	0.489457	4.65225	20.7796	0.236096	45 d	HBW
1.91629	28.2953	3.28457	3.3674	17.9352	0.321352	18.8821	2.9746	0.113022	0.14932	0.633591	0.262582	0.705043	16.8653	4.3251	51.4597	48.5403	23.6808	24.8595	0.483086	4.737	20.1225	0.235409	45 d	HBW
1.92589	28.1194	3.16166	3.85252	17.5381	0.220818	19.7589	2.95412	0.106651	0.154509	0.568844	0.293715	0.761888	16.5439	4.03902	51.5426	48.4574	23.7103	24.7471	0.480129	4.48725	20.6025	0.221484	45 d	HBW
1.86797	27.4736	3.1983	4.12669	17.976	0.264354	18.706	3.15008	0.129093	0.164594	0.537244	0.270752	0.803486	16.9095	4.42232	51.5734	48.4266	22.7059	25.7207	0.498721	4.85767	20.863	0.232836	45 d	HBW
1.91629	27.2797	3.37736	4.77809	17.4194	0.255128	18.5854	3.04341	0.103228	0.194199	0.540398	0.272843	0.744342	16.8967	4.30089	51.7894	48.2106	22.7582	25.4524	0.491459	4.76793	20.6844	0.230508	45 d	HBW
1.72549	28.1021	3.01335	3.97964	18.2292	0.229746	19.4981	2.71783	0.10963	0.105189	0.549643	0.304863	0.705885	17.0225	4.46131	51.3916	48.6084	23.2909	25.3175	0.492639	4.87136	20.4462	0.238253	45 d	HBW
1.92164	27.7182	3.21242	4.16306	18.2144	0.218176	18.8821	2.98559	0.112647	0.1661	0.457057	0.223114	0.642846	16.8653	5.08898	51.5465	48.4535	23.0181	25.1681	0.489457	4.65225	20.6025	0.258084	45 d	HBW
2.16408	27.9679	3.28457	3.59006	17.9556	0.251596	19.3376	2.98559	0.112647	0.203086	0.516681	0.326039	0.683798	16.7886	4.4396	51.5465	48.4535	23.0181	24.9115	0.490709	4.19229	20.7192	0.236096	45 d	HBW
1.99605	28.7057	3.99608	2.86469	17.4378	0.155185	18.2793	3.91892	0.157626	0.170621	0.435136	0.303241	0.787125	14.5255	3.67219	51.1618	48.8382	22.8091	22.8001	0.508761	4.14606	21.8831	0.189464	75 d	HBW
2.25583	28.837	4.72912	2.7898	17.2394	0.186995	19.8775	3.97946	0.142872	0.2489	0.439099	0.33513	0.704994	15.4083	3.0076	51.0829	48.9171	25.2327	23.6844	0.463647	3.59163	20.0928	0.178752	75 d	HBW
2.38342	29.0424	4.69165	2.87508	17.2586	0.168599	20.1903	3.71746	0.154826	0.30495	0.421848	0.361367	0.809438	14.2792	3.02848	50.5049	49.4951	24.5372	22.5009	0.44552	3.6948	18.8061	0.196468	75 d	HBW
2.43625	29.0636	4.60923	2.98223	17.6973	0.155185	19.3454	4.0861	0.298173	0.211518	0.453208	0.425148	0.896049	14.5255	3.21713	51.5028	48.4972	24.5372	22.8001	0.456313	3.79348	19.8456	0.213378	75 d	HBW
2.38342	28.9746	4.69165	2.61712	17.2586	0.130344	19.9652	3.95791	0.196315	0.153756	0.532253	0.306625	0.637504	13.783	3.5506	51.5028	48.4972	24.1895	21.8744	0.456313	4.01098	19.8456	0.191538	75 d	HBW
2.5383	29.3164	4.69165	2.7898	17.4098	0.19054	19.0128	3.95791	0.1594	0.262456	0.407648	0.368862	0.871115	13.7528	3.21713	52.3901	47.6099	25.5843	22.0256	0.420416	3.79348	18.8935	0.191538	75 d	HBW
2.4959	29.5053	5.49933	2.75197	17.1428	0.121054	19.1834	4.04188	0.217349	0.273851	0.447851	0.37617	0.726706	14.4159	2.80052	52.1133	47.8867	25.2517	22.635	0.434341	3.45054	19.1844	0.179861	75 d	HBW
2.57821	29.0636	4.62447	2.64772	16.6248	0.133577	18.9092	4.00361	0.138853	0.281123	0.488621	0.342346	0.696079	15.5137	3.24338	51.7639	48.2361	24.1559	24.0802	0.465193	3.86685	20.2134	0.191301	75 d	HBW
3.14545	33.8586	6.06673	1.70244	17.3492	0.347662	20.4827	5.55748	0.427201	0.350552	0.492201	0.463525	0.762626	7.03996	0.756385	56.6374	43.3626	27.3893	13.8311	0.235305	1.9933	12.2607	0.12809	110 d	HBW
3.0434	33.9875	6.52637	1.78681	16.9469	0.213017	20.2018	5.43696	0.43271	0.305209	0.629283	0.552851	0.676281	6.51328	0.857295	56.1974	43.8026	27.5153	15.0903	0.237573	1.71535	13.5698	0.147423	110 d	HBW
3.31661	34.4841	6.71113	1.48903	17.8967	0.31613	21.0238	4.65345	0.477716	0.385963	0.609428	0.521491	0.76565	6.39689	0.95192	57.6641	42.3359	28.6605	13.6754	0.237155	1.85937	11.816	0.157361	110 d	HBW
3.08017	33.4233	6.50016	1.87334	16.925	0.287596	19.1585	5.75109	0.416965	0.326387	0.546575	0.507278	0.884062	7.03996	0.989215	55.7187	44.2813	26.3717	15.0903	0.321429	2.47865	13.5698	0.160628	110 d	HBW
3.11098	33.9264	5.80355	1.52092	17.8893	0.190771	19.4428	6.03219	0.511379	0.349205	0.493764	0.404263	0.853903	8.24507	1.44442	56.74	43.26	27.5153	17.329	0.305411	2.19788	15.1312	0.145255	110 d	HBW
3.08638	33.4453	6.50448	1.73154	17.3513	0.287596	20.9254	5.1818	0.416573	0.355355	0.560946	0.485821	0.710006	7.80157	0.941931	56.0311	43.9689	28.4924	15.4765	0.276213	1.78311	13.6934	0.130217	110 d	HBW
3.11098	33.8851	7.57218	1.70244	17.0864	0.333518	20.2018	5.43696	0.545201	0.391301	0.597398	0.550762	0.836087	6.24298	0.983346	57.4732	42.5268	27.3874	15.1394	0.263416	1.92541	13.214	0.14571	110 d	HBW
2.99389	33.8586	6.52637	1.81303	17.3492	0.324479	20.1778	5.44572	0.459965	0.340559	0.611128	0.454907	0.754553	7.03996	0.989215	56.6374	43.3626	26.7904	15.0903	0.327603	1.9933	15.3038	0.180452	110 d	HBW
1.99292	28.101	3.33475	3.94801	17.8725	0.25392	17.6172	2.93304	0.123825	0.193934	0.439344	0.218949	0.654214	16.9282	4.86458	51.4663	48.5337	21.697	25.4319	0.48771	5.27746	20.5082	0.244789	45 d	MBW
1.90117	28.5008	3.28147	3.6029	17.9351	0.299329	18.4405	2.71124	0.101479	0.124319	0.500172	0.311299	0.693364	16.9282	4.63837	52.0414	47.9586	22.5215	25.4371	0.488785	5.08099	20.5082	0.247005	45 d	MBW
1.94062	28.2582	3.39322	4.08361	17.5612	0.253858	18.8908	2.64792	0.113529	0.127321	0.528778	0.338176	0.8106	16.8285	4.22366	51.9572	48.0428	23.0666	25.4319	0.480707	4.68915	20.287	0.23114	45 d	MBW
1.91886	27.0334	3.49564	4.38946	17.8916	0.274864	18.3335	3.07407	0.126705	0.208104	0.522397	0.30809	0.780642	16.9337	4.709	51.36	48.64	22.6264	26.0136	0.506496	5.22519	20.7884	0.251351	45 d	MBW
2.1231	28.2315	3.53613	3.88008	17.9872	0.249408	18.0642	2.45803	0.100053	0.138869	0.491066	0.269394	0.697896	17.2918	4.48124	52.3219	47.6781	22.3408	25.3373	0.484257	4.8895	20.4478	0.239122	45 d	MBW
1.99422	28.1964	3.2293	3.94801	17.9872	0.234919	18.9521	2.71335	0.118882	0.177594	0.567835	0.292459	0.748535	16.874	4.66254	51.5474	48.4526	22.9842	25.4684	0.494078	5.13259	20.3359	0.252391	45 d	MBW
1.94381	28.4955	3.37842	3.93142	17.8725	0.25392	18.4416	2.44105	0.106608	0.138854	0.558349	0.243958	0.611818	16.9748	4.88922	51.7232	48.2768	22.5394	25.2997	0.472285	5.27203	20.0277	0.263237	45 d	MBW
2.12868	27.9912	3.37842	3.80061	17.8725	0.211142	18.7929	2.71124	0.189347	0.218595	0.481064	0.329421	0.740618	16.6663	4.63837	51.3682	48.6318	22.5394	25.035	0.487364	5.08099	21.1621	0.247005	45 d	MBW
2.36326	29.2241	4.62857	3.05261	16.1824	0.12903	19.415	3.81579	0.133991	0.211252	0.458369	0.32388	0.659654	15.8966	3.50556	50.9564	49.0436	24.6309	24.4127	0.479091	4.04069	20.372	0.198345	75 d	MBW
2.71971	29.1729	5.50243	2.83357	16.5389	0.190257	19.3585	4.11333	0.14305	0.32747	0.429457	0.33021	0.694578	15.0469	3.02281	50.9841	49.0159	25.4806	23.5353	0.46162	3.68049	19.8548	0.18537	75 d	MBW
2.29792	29.4225	5.12289	2.73211	16.8364	0.165905	19.9873	3.66914	0.170193	0.201553	0.46689	0.355203	0.719033	15.5478	3.07301	51.4591	48.5409	24.9751	23.5658	0.457951	3.62976	19.936	0.182071	75 d	MBW
2.50473	29.4101	5.40236	2.62176	16.3406	0.189009	19.3672	4.09747	0.164028	0.259163	0.503869	0.386302	0.922219	15.0056	3.48901	51.4839	48.5161	24.3563	24.1598	0.469269	4.13447	20.0253	0.191594	75 d	MBW
2.50473	29.3369	4.78282	3.11397	16.7834	0.15302	18.7794	3.89155	0.161352	0.276816	0.444098	0.343797	0.807177	15.1883	3.34935	50.6732	49.3268	24.9881	23.7641	0.46377	3.96997	19.8914	0.187285	75 d	MBW
2.47815	29.1249	5.38365	2.85262	16.6544	0.158875	18.7482	3.96018	0.164688	0.262811	0.43922	0.387276	0.859648	15.1415	3.25056	50.9524	49.0476	24.7299	24.3177	0.477262	3.90065	20.417	0.191049	75 d	MBW
2.58881	29.3369	5.12289	2.85262	16.5389	0.119867	19.915	4.1738	0.211851	0.203504	0.507683	0.437318	0.671456	15.1883	3.26696	51.1657	48.8343	24.9881	23.7641	0.46377	3.88666	19.8914	0.191594	75 d	MBW
2.58056	29.6669	5.03754	2.76168	16.4366	0.206292	19.3672	3.96018	0.205253	0.368494	0.417943	0.303702	0.677715	14.4911	3.17838	51.651	48.349	25.7555	22.5935	0.437427	3.85058	18.743	0.205441	75 d	MBW
3.04549	34.9192	6.08533	1.63122	17.6658	0.210937	21.1471	4.89301	0.434861	0.246121	0.571012	0.484162	0.783553	8.46468	1.49536	56.8519	43.1481	28.0143	16.7747	0.295586	2.23325	14.4839	0.137466	110 d	MBW
2.92039	33.0131	6.41088	1.65598	17.6658	0.181857	21.1932	5.17127	0.332249	0.305203	0.525526	0.448679	0.894485	9.46683	1.25091	54.1512	45.8488	26.6462	17.5374	0.323859	2.00479	15.5326	0.153263	110 d	MBW
2.95427	34.0027	6.39419	1.41582	16.7892	0.214742	19.8662	4.56591	0.450734	0.240173	0.541352	0.453774	0.70542	7.38905	1.39547	58.2337	41.7663	27.0165	14.7498	0.253286	2.08942	12.6604	0.165036	110 d	MBW
2.95427	33.3473	6.16719	1.66132	18.5868	0.168358	19.3283	5.08454	0.416767	0.303538	0.605958	0.482953	0.923657	9.32667	1.49536	56.6134	43.3866	26.6462	18.1987	0.321456	2.23325	15.3349	0.153263	110 d	MBW
3.07391	33.9688	5.79318	1.67567	18.4024	0.345762	19.2513	4.89301	0.423144	0.370335	0.519004	0.43298	0.822997	7.26895	1.2282	57.5439	42.4561	25.9093	16.5468	0.287551	2.03152	14.5153	0.139957	110 d	MBW
2.95427	34.0027	6.16719	1.63122	17.6658	0.219538	20.0619	4.89301	0.417746	0.292756	0.552258	0.450994	0.834394	8.46468	1.49536	56.8519	43.1481	26.6462	16.7747	0.295586	2.23325	14.4839	0.153263	110 d	MBW
2.87433	34.0027	6.15236	1.7473	16.7901	0.219538	19.7331	4.89301	0.447257	0.325018	0.528857	0.43643	0.956677	8.46468	1.81473	56.8519	43.1481	26.8484	16.7747	0.295586	2.57618	14.4839	0.152436	110 d	MBW
2.85723	34.7651	6.16719	1.63122	17.7603	0.195575	19.9143	4.75033	0.41921	0.258905	0.574099	0.417983	0.753968	8.87192	1.78748	57.717	42.283	25.4425	16.8406	0.291779	2.46436	14.3762	0.17142	110 d	MBW
1.85687	28.0834	3.34024	3.91443	18.109	0.238408	18.7222	2.91423	0.110601	0.174487	0.408312	0.124945	0.560963	16.5371	4.57713	52.2949	47.7051	22.9787	24.7718	0.472737	5.01229	19.8595	0.242265	45 d	LBW
1.94863	27.6457	3.54641	4.02309	17.7182	0.267918	18.5534	2.38926	0.114467	0.158552	0.513394	0.30411	0.577814	16.9118	5.32728	51.4501	48.5499	22.8811	25.6688	0.498907	5.78994	19.8789	0.291261	45 d	LBW
1.93379	28.3164	3.33398	3.64233	17.3542	0.238408	19.0955	2.53306	0.130628	0.143629	0.553647	0.343046	0.659602	17.1305	4.32222	51.3774	48.6226	23.3377	25.2849	0.49214	4.8089	20.476	0.234855	45 d	LBW
1.73569	28.8598	3.02093	3.96873	19.4816	0.219098	18.7222	3.10699	0.081013	0.146988	0.726755	0.2622	0.717538	14.7439	4.57713	54.1268	45.8732	23.2753	22.5979	0.4175	5.01229	18.5685	0.217005	45 d	LBW
2.00449	27.2244	3.40274	4.23356	17.7569	0.234749	18.6299	3.07766	0.116528	0.170408	0.502263	0.254777	0.711675	17.6532	4.02674	51.3358	48.6642	22.7697	25.8945	0.504413	4.45192	21.4426	0.207621	45 d	LBW
1.85687	28.3466	3.6656	3.70443	17.7227	0.246401	19.1299	2.77007	0.113964	0.155117	0.599933	0.33411	0.735015	16.102	4.24613	52.0158	47.9842	23.6419	24.3424	0.467981	4.73535	19.607	0.241513	45 d	LBW
1.79224	28.0834	3.34024	3.91443	18.109	0.277713	18.7222	2.79855	0.130469	0.120487	0.720716	0.263794	0.659602	16.6814	5.27417	54.5414	45.4586	22.9787	24.8425	0.45548	5.65845	19.184	0.294956	45 d	LBW
1.72637	28.1076	3.07175	3.91443	18.6204	0.18457	18.2023	2.79855	0.136252	0.106237	0.507671	0.256699	0.65461	16.5371	4.26625	51.2172	48.7828	21.9663	24.7718	0.472737	4.62918	19.8595	0.208641	45 d	LBW
2.47085	29.3962	4.51773	2.3841	16.242	0.167942	18.7393	3.79169	0.12888	0.209555	0.449394	0.337764	0.672557	15.8102	3.81435	51.4895	48.5105	23.8744	24.6361	0.478468	4.36167	20.2744	0.215131	75 d	LBW
2.22496	29.965	4.35647	2.49623	16.54	0.183052	19.1016	3.75526	0.148085	0.306788	0.46369	0.317642	0.677259	15.3952	3.68931	51.6945	48.3055	24.7159	23.5896	0.456328	3.76192	19.8277	0.209736	75 d	LBW
1.84805	28.7314	3.75922	2.35642	17.9915	0.186237	19.1253	3.56063	0.145432	0.14892	0.490974	0.318139	0.733604	15.5076	3.81707	51.0728	48.9272	23.5617	24.2966	0.469331	4.28413	20.1075	0.20322	75 d	LBW
2.44379	29.7572	4.87941	2.41621	17.1964	0.14934	18.7653	3.71674	0.229726	0.3093	0.535049	0.373788	0.760717	15.5076	3.59975	52.4919	47.5081	24.3291	24.2966	0.469331	4.28284	20.1075	0.226651	75 d	LBW
2.09924	29.3962	4.52089	2.41621	17.6627	0.172267	19.477	3.8494	0.181735	0.293313	0.482588	0.361612	0.791519	15.783	3.68931	51.1686	48.8314	24.6528	24.1787	0.47253	4.22042	20.424	0.183839	75 d	LBW
2.22496	29.2431	4.35647	2.16817	17.1033	0.173695	19.0417	3.95611	0.140316	0.121861	0.543728	0.329943	0.834866	15.1195	3.68931	51.6894	48.3106	24.2108	24.5346	0.458319	4.22042	19.9104	0.209736	75 d	LBW
2.33881	29.9306	4.59092	2.60924	17.1373	0.1091	19.0417	3.77164	0.203168	0.252381	0.465407	0.394409	0.795015	15.0448	3.42111	52.2191	47.7809	23.4546	24.3262	0.465849	4.0679	20.2583	0.200802	75 d	LBW
2.14905	28.7501	3.87063	2.48308	16.9535	0.34935	19.0417	3.77164	0.262306	0.388226	0.560666	0.381588	0.699614	15.8926	3.79426	51.6894	48.3106	24.8875	24.5145	0.484494	4.56407	19.9504	0.228771	75 d	LBW
2.90617	34.45	5.7959	1.6148	18.1597	0.306281	19.9512	4.79552	0.451916	0.33293	0.52514	0.42418	0.804218	7.44357	1.63619	57.9849	42.0151	26.5785	15.4366	0.266218	2.3933	13.0433	0.183489	110 d	LBW
2.75457	33.4053	5.74609	1.70841	17.3924	0.145392	20.0163	4.54713	0.447447	0.329311	0.71621	0.599434	0.745889	8.42	1.55472	55.7082	44.2918	28.0953	16.1965	0.290738	2.48347	13.713	0.181103	110 d	LBW
2.59507	34.0512	4.93653	1.39828	18.8391	0.180416	19.674	4.07834	0.448196	0.2653	0.579556	0.46322	0.767176	9.28135	2.44237	57.3318	42.6682	26.2845	17.2978	0.301713	3.17089	14.1269	0.18222	110 d	LBW
2.73422	33.9811	5.69313	1.81484	18.1597	0.170745	20.0163	4.46491	0.426316	0.413018	0.630677	0.550268	0.9302	9.81994	2.05319	57.2036	43.3396	25.4848	17.0741	0.301746	3.01647	14.3468	0.177815	110 d	LBW
2.79781	33.4906	5.39183	1.6595	18.0257	0.372127	19.5774	4.46491	0.375937	0.41446	0.502418	0.411596	0.844967	8.19453	1.58146	56.3495	43.6505	25.8438	17.8067	0.316005	2.40752	15.3992	0.15634	110 d	LBW
2.73422	33.9811	5.17191	1.6148	18.389	0.203374	20.2735	4.44978	0.446745	0.303872	0.679599	0.548385	0.862785	8.71844	1.84172	57.2036	45.2435	26.3284	18.9151	0.34544	2.6519	15.4461	0.224584	110 d	LBW
2.73422	34.5082	5.4559	1.6148	17.8437	0.2558	20.4343	4.46491	0.502738	0.26356	0.509051	0.434856	0.72786	8.71844	1.84172	58.0155	43.3396	26.2845	17.0741	0.301746	2.6519	14.3468	0.18222	110 d	LBW
2.61747	33.9811	5.4559	1.49299	18.4686	0.412267	20.1872	4.45378	0.433534	0.215357	0.647167	0.441978	0.747458	9.15124	1.78239	57.8315	42.1685	25.3763	16.7922	0.290364	2.43973	14.3525	0.169987	110 d	LBW
